# Supplementary material for: Safety and effectiveness of mass drug administration to accelerate elimination of artemisinin-resistant falciparum malaria: A pilot trial in four villages of Eastern Myanmar
Source: Wellcome Open Res. 2017 Sep 6;2:81. [Version 1] doi: 10.12688/wellcomeopenres.12240.1 (PMC5635445; doi:10.12688/wellcomeopenres.12240.1)
Supplement: Supplementary file 1 [file wellcomeopenres-2-13252-s0000.tgz]

Archive with 1 entries (1 files):
- ee3d80ca-9f4e-4013-8dde-5b737c90b109.docx
