# Supplementary material for: Safety and effectiveness of mass drug administration to accelerate elimination of artemisinin-resistant falciparum malaria: A pilot trial in four villages of Eastern Myanmar
Source: Wellcome Open Res. 2017 Sep 6;2:81. [Version 1] doi: 10.12688/wellcomeopenres.12240.1 (PMC5635445; doi:10.12688/wellcomeopenres.12240.1)
Supplement: Supplementary file 2 [file wellcomeopenres-2-13252-s0001.tgz]

Archive with 1 entries (1 files):
- 2ac16f4b-fa6f-4535-9c25-cfb4733884bb.docx
